# Supplementary material for: Biologically Relevant Micellar Nanocarrier Systems for Drug Encapsulation and Functionalization of Metallic Nanoparticles
Source: Nanomaterials (Basel). 2022 May 20;12(10):1753. doi: 10.3390/nano12101753 (PMC9145561; doi:10.3390/nano12101753)
Supplement: Supplementary file 1 [file nanomaterials-12-01753-s001.zip]

Archive with 1 entries (1 files):
- nanomaterials-1720112-supplementary.pdf
